# Supplementary material for: Regulation of sleep by cholinergic neurons located outside the central brain in Drosophila
Source: PLoS Biol. 2023 Mar 2;21(3):e3002012. doi: 10.1371/journal.pbio.3002012 (PMC10013921; doi:10.1371/journal.pbio.3002012)
Supplement: S1 Data — (XLSX) [file pbio.3002012.s024.xlsx]

## Sheet: Fig 1
	Figure 1F							Figure 1G											Figure 1M				Figure 1N						Figure 1R
	23E10-GAL4/+	UAS-TrpA1/+	23E10-GAL4>UAS-TrpA1					23E10-GAL4/+ 22	23E10-GAL4/+ 31	UAS-TrpA1/+ 22	UAS-TrpA1/+ 31	23E10-GAL4>UAS-TrpA1 22	23E10-GAL4>UAS-TrpA1 31						Empty-AD; 23E10-DBD>UAS-TrpA1	23E12-AD; 23E10-DBD>UAS-TrpA1			Empty-AD; 23E10-DBD>UAS-TrpA1 22	Empty-AD; 23E10-DBD>UAS-TrpA1 31	23E12-AD; 23E10-DBD>UAS-TrpA1 22	23E12-AD; 23E10-DBD>UAS-TrpA1 31			Empty-AD; 23E10-DBD>UAS-CsChrimson veh	Empty-AD; 23E10-DBD>UAS-CsChrimson ret	23E12-AD; 23E10-DBD>UAS-CsChrimson veh	23E12-AD; 23E10-DBD>UAS-CsChrimson ret
	-0.203936	-0.486076	0.460993					1.2966	1.52484	1.30409	1.16268	2.13902	2.09552						0.0106888	0.568534			1.44827	1.3441	2.19993	3.06593			0.123606	-0.348162	0.0292729	0.38172
	-0.395153	-0.130797	0.70297					1.5473	1.30662	1.46908	1.20349	1.55195	2.43283						-0.0251631	0.205725			2.2359	2.33401	1.68412	2.30952			0.0675676	0.0890302	-0.150129	0.438084
	-0.230233	-0.390026	-0.0532491					1.67954	1.54522	1.51407	1.18292	1.95837	2.70989						-0.0314875	0.134432			1.39547	1.69141	1.98646	2.91648			0.207877	0.249664	-0.221303	0.224775
	-0.359745	-0.513572	0.120347					2.23996	1.35038	1.41508	1.15731	2.13411	1.39453						-0.449561	0.425488			1.71845	1.12756	2.34635	2.51565			-0.132388	0.172269	-0.0375671	0.395494
	-0.284889	0.00725689	0.328482					1.33872	1.91464	1.22328	4	2.32999	2.64672						-0.479452	0.24278			1.81487	1.25763	1.96905	2.65036			-0.120879	0.0305085	-0.285439	0.612368
	-0.117424	-0.32878	0.626316					1.94634	2.08576	1.68666	1.3359	2.71287	3.90236						-0.0415771	0.831429			3.29628	3.35658	1.59514	2.04428			0.552632	0.0980392	0.0746706	0.144893
	-0.203901	-0.621866	0.249637					1.33575	1.48412	1.60012	1.08377	3.17623	2.8772						0.0192503	0.54386			2.47502	1.58657	1.53651	1.53545			-0.414141	0.0205832	-0.0778589	0.0211726
	-0.343034	-0.377778	-0.0434783					1.43082	1.65868	2.12695	1.29309	2.77841	2.08314						-0.3527	0.707921			2.09236	1.45244	1.66604	3.96646			0.248307	0.0375	0.0776836	0.280142
	-0.100893	-0.51752	0.610656					3.08697	2.89731	1.62854	1.34419	2.32791	3.24181						-0.141425	0.29552			1.66513	1.18748	1.50863	2.9037			-0.630531	0.240602	-0.0845824	-0.038715
	-0.111236	-0.629096	0.142026					2.01348	1.44443	1.02939	0.988623	1.18263	1.75211						-0.0860806	0.23357			1.7281	1.93962	1.96451	3.35891			0.549223	0.079646	0.108861	0.21879
	-0.19	-0.153141	0.169215					1.65903	1.74967	1.44582	1.30059	2.3828	3.44827						-0.450884	0.1125			1.12886	0.894814	1.62168	3.79167			0.0456274	0.448476	0.140389	0.133022
	-0.224409	-0.711281	0.964885					2.6547	2.0446	1.38117	1.37448	1.19418	2.35197						-0.00263158	0.0876923			3.02298	3.06934	3.52212	3.38333			0.157009	0.106176	-0.19788	0.395186
	-0.177024	-0.306652	0.236434					1.55527	2.14757	1.83575	1.22933	2.64489	2.2613						-0.178475	0.267276			2.80576	1.77779	2.32211	2.26911			-0.220183	0.316614	-0.0811232	0.477766
	-0.367089	-0.433333	1.05556					1.32588	1.19915	1.09925	1.24918	1.91297	1.85557						-0.191781	0.225216			1.86348	1.90636	2.15416	2.5807			-0.163152	0.0754332	-0.0119565	0.719895
	-0.0647727	-0.288949	0.141732					1.51882	2.37619	0.969689	1.20837	1.77772	2.59687						0.0827719	0.477801			1.36831	2.52236	2.34543	3.81151			-0.131993	0.0609598	-0.109119	0.0501274
	-0.466801	-0.530994	0.447514					2.05711	1.13716	1.08383	0.961474	1.75753	1.28217						-0.289648	0.45268			2.03044	1.21486	2.43433	4.08222			0.184466	0.151231	0.314629	1.08295
	0.125	-0.406193	0.191766					1.51589	2.04413	1.15859	1.00639	2.13945	2.90799						-0.207715	0.198752			2.66093	1.4821	2.68977	4.44016			0.550542	0.57489	-0.110151	0.113177
	-0.375412	-0.387368	-0.0633694					1.75126	1.30371	1.15305	1.09364	2.71216	2.96207						-0.379863	0.400411			1.38178	1.0286	2.13054	3.32338			0.0557276	-0.100209	-0.0776119	0.272894
	-0.141667	-0.55377	0.0962904					1.51366	1.64202	1.26519	1.13509	1.35911	3.46667						-0.180249	0.373967			2.06078	1.25533	2.26902	3.83656			0.243609	0.376569	0.0055991	1.51767
	-0.252142	-0.44186	-0.0644868					1.46294	1.32745	1.4906	1.19726	2.61441	2.77564						-0.204566	0.3107			1.69323	1.84434	1.83107	3.16521			-0.138243	-0.0711679	0.154959	0.0286792
	-0.259824	-0.383051	-0.267241					1.3452	1.95267	1.60543	1.03643	3.44275	2.44054						-0.164622	0.72752			2.62465	2.43024	1.7831	4.05102			-0.294118	0.0113379	-0.0531716	0.103281
	-0.1	-0.150888	0.798374					1.79476	2.57726	1.7307	1.21332	1.34224	1.50865						-0.276493	0.0977995			2.63834	1.86325	2.92132	5.91711			0.0675241	0.0239931	-0.217247	0.340877
	-0.00111732	-0.427063	0.0320579					1.82156	1.6845	1.97888	1.08497	2.07059	1.74652						-0.355581	1.01943			1.86251	1.64358	2.34632	4.50525			0.114	-0.162042	0.0634441	0.625709
	0.0408377	-0.56656	0.0901503					2.07567	2.2635	1.05105	1.00475	2.16815	2.35054						-0.322222	0.169312			2.10611	1.54748	2.53708	1.31766			0.0301205	0.0321429	0.0101196	0.463576
	-0.0698198	0.421759	0.484722					3.00487	2.78316	1.3198	1.64535	2.01818	2.00966						-0.196396	0.268443			2.67419	1.69064	1.89183	1.90548			-0.11123	-0.0876747	-0.00400534
	-0.0781787		-0.552457					2.17346	1.34848			1.73342	1.53831						0.0283019	0.308511			2.12536	3.12508	2.33332	3.03392				0.0769231	0.0480888
			0.458472									1.88817	2.26358						-0.350575	0.169362			1.53131	1.55815	3.04532	2.67066				-0.0505992	-0.0114286
			-0.077381									2.2976	1.96352						-0.388889	0.477419			2.13308	1.48799	2.87005	4.19008				-0.0591398	0.0882353
			0.262428									1.95426	2.7734						-0.156863	0.859504			1.89173	1.75472	1.84072	3.15298				0.297376
			0.637701									2.3889	2.83289						-0.556227	0.337851			1.9279	0.969885	2.53448	5.41667				-0.0804795
			0.515027									1.98847	4.00919						-0.0425039	0.341487			3.04341	2.74679	1.67115	2.65424				0.0906149
																			0.0501253	0.690037			2.20233	1.99632	1.5157	3.75139				-0.0423358
																			-0.0130952	0.542035			1.9946	2.14273	1.9027	3.55519
																			-0.201939	0.626866			2.15192	1.34227	1.87116	3.21994
																			-0.0147059	0.58283			2.52592	1.74936	1.56133	2.56668
																			-0.135135	0.497807			3.14449	1.74039	2.59347	3.02068
																			-0.183276	0.716564			2.10263	1.75969	3.53849	5.50618
																			-0.123077	0.304348			1.47451	1.2966	1.52409	3.2803
																			-0.279561	0.733083			2.44565	0.99145	1.78201	2.17088
																			-0.23865	0.661538			1.22877	1.40708	2.49434	2.95393
																			0.03708	0.771164			2.59461	1.4464	2.41642	4.38927
																			0.0280899	0.525164			1.77617	1.78189	1.11247	3.75
																			0.122829	0.293103			1.8642	2.24423	2.05268	2.75078
																			-0.289316	0.482379			1.63741	1.33851	1.65614	2.96228
																			-0.276163				2.14715	1.74546
																			-0.0253317				1.39612	1.56514
																			0.0342237				3.05832	1.98789
																			-0.459274				1.30109	1.25341
																			-0.268041				2.73905	1.79788
																			0.0839232				3.14376	2.27144
																			-0.156794				1.89225	2.56879

## Sheet: Fig 2
	Figure 2K											Figure 2L												Figure 2M						Figure 2N
																								Empty-AD; 23E10-DBD>UAS-CsChrimson veh	Empty-AD; 23E10-DBD>UAS-CsChrimson ret	VT013602-AD; 23E10-DBD>UAS-CsChrimson veh	VT013602-AD; 23E10-DBD>UAS-CsChrimson ret
	Empty-AD; 23E10-DBD>UAS-CsChrimson veh	Empty-AD; 23E10-DBD>UAS-CsChrimson ret	VT020742-AD; 23E10-DBD>UAS-CsChrimson veh	VT020742-AD; 23E10-DBD>UAS-CsChrimson ret	30A08-AD; 23E10-DBD>UAS-CsChrimson veh	30A08-AD; 23E10-DBD>UAS-CsChrimson ret	VT013602-AD; 23E10-DBD>UAS-CsChrimson veh	VT013602-AD; 23E10-DBD>UAS-CsChrimson ret				Empty-AD; 23E10-DBD>UAS-CsChrimson ret OFF	Empty-AD; 23E10-DBD>UAS-CsChrimson ret ON	VT020742-AD; 23E10-DBD>UAS-CsChrimson ret OFF	VT020742-AD; 23E10-DBD>UAS-CsChrimson ret ON	30A08-AD; 23E10-DBD>UAS-CsChrimson ret OFF	30A08-AD; 23E10-DBD>UAS-CsChrimson ret ON	VT013602-AD; 23E10-DBD>UAS-CsChrimson ret OFF	VT013602-AD; 23E10-DBD>UAS-CsChrimson ret ON											1 ret OFF	1 ret ON	2 ret OFF	2 ret ON	4 ret OFF	4 ret ON			1 veh OFF	1 veh ON	2 veh OFF	2 veh ON	4 veh OFF	4 veh ON
	-0.0229133	-0.511749	0.140534	0.329114	0.019368	0.172336	-0.204799	0.631395				1.56862	1.7138	1.49203	0.972815	1.24471	1.54881	1.2068	1.535					-0.32898	0.159129	0.0662252	0.132323		8am	0.833333	0.714286	1	0.75	1	0.909091		8am	1	0.833333	0.833333	0.666667	1	1
	-0.166879	0.0935252	-0.116232	0.834667	-0.130435	0.0704225	-0.198498	0.315871				1.67287	1.5014	1.41231	1.69193	1.25944	2.07147	1.6287	1.18084					-0.244143	-0.288089	0.281099	1.8		9am	0.666667	0.642857	1	0.5	1	0.909091		9am	1	0.833333	0.857143	0.888889	1	1
	0.0432822	0.229213	-0.0537408	0.579128	0.0105125	0.0179949	-0.00873362	0.436219				1.41561	1.27824	1.2652	1.39821	1.17105	1.32537	1.22828	1.60323					-0.159251	0.0924025	0.589744	1.55985		10am	1	0.142857	0.833333	0.583333	1	1		10am	0.857143	0.375	0.75	1	1	0.833333
	0.471243	-0.138659	-0.00455063	0.611239	0.0169779	0.273247	-0.0702427	1.10703				1.86976	1.66162	1.87676	1.18393	3.10099	2.09854	1.2786	1.74858					0.251497	0.0983607	-0.124467	0.309953		11am	0.833333	0.357143	1	0.636364	1	1		11am	0.818182	0.571429	0.75	1	0.833333	0.833333
	0.163522	-0.232962	-0.139715	0.535854	-0.102927	-0.0998185	-0.225941	1.0924				1.3922	0.97381	1.59381	1.16992	1.9672	1.18357	1.00792	1.18611					-0.20276	-0.0273973		0.278626		12pm	0.777778	0.454545	1	0.666667	1	0.8		12pm	0.857143	0.6	0.857143	1	1	1
	-0.0335052	-0.0640496	-0.0686016	0.182287	0.0807799	-0.276173	-0.203822	0.401656				1.34597	1.23065	2.3208	2.01614	1.31941	1.1454	1.39345	1.99105					0.135417	-0.0519084	0.202543	0.725581		1pm	0.9	0.5	0.75	0.75	1	0.727273		1pm	0.857143	0.75	1	0.857143	1	1
	-0.333837	0.194444	-0.197514	0.0402355	0.245791	-0.0943775	0.0835655	0.448311				1.75828	1.99344	1.51721	1.17593	1.82954	1.71235	1.45259	2.10208					-0.333333	0.18839		0.107327		2pm	0.714286	0.5	1	0.583333	1	0.909091		2pm	0.857143	0.714286	1	1	1	1
	0.0360963	-0.196226	0.0806658	1.45094	-0.0979866	0.0781759	-0.122974	-0.0533898				1.81014	1.42722	1.27517	1.10749	1.37348	1.23339	1.98475	1.46727					-0.217259	-0.125	0.331667	2.82482		3pm	1	0.416667		0.833333	1	1		3pm	1	0.75	1	0.75	1	1
	0.0558882	-0.201903	-0.0676692	-0.132921	0.258297	0.0705128	0.00367647	0.730986				1.50363	1.52874	0.780675	0.854788	1.56224	1.51031	1.49002	2.18007					-0.189805		-0.083682	0.383055		4pm	1	0.571429	1	0.666667	1	1		4pm	0.75	0.6	1	1	1	1
	0.0194805	-0.0138122	-0.215601	0.297964	0.594714	0.0981941	0.039356	0.11875				1.21945	1.24598	1.05713	1.15127	1.33018	1.07991	1.09398	1.08625					-0.121805	0.0184162	0.590308	0.289655		5pm	1	0.615385		0.583333	1	1		5pm	0	1	1	0.75	1	1
	0.00606673	-0.120248	-0.0882353	-0.0949198	0.0411392	0.327957	-0.130906	0.0822444				1.04959	1.2732	1.03088	1.14449	1.15772	1.48506	2.90625	2.03788					-0.0761035	-0.266602	0.153453	0.107143		6pm		0.545455	1	0.636364	1	1		6pm	1	1	1		1	1
	0.0826709	0.116173	-0.194927	1.58056	-0.0684346	0.0287582	0.0576441	1.16941				1.33406	1.36753	1.29807	1.68041	2.0416	1.64604	1.22095	1.20445					0.0841515	-0.177976	-0.0723684	0.713386		7pm		0.8	1	1		0.857143		7pm	0.5	0.5	1	1	0.5	1
	-0.175334	-0.085034	0.305208	0.325486	0.0753425	-0.400697	0.301515	0.441074				1.65682	1.29978	1.22608	1.07939	1.37999	1.12676	2.50679	4.18743					-0.212828	-0.3462	-0.155556	-0.190131		8pm	0.75	0.909091	0.75	0.727273	0.75	0.9		8pm	0.857143	0.833333	0.909091	1	0.9	1
		0.0451128	0.0577731	-0.107261	0.472505	-0.0559284	-0.197849	0.406532				1.36257	1.63118	0.934594	1.04034	1.9686	1.62374	1.47517	1.74679					-0.0548961	-0.127042	-0.233167	0.0404669		9pm	0.857143	0.8	1	0.75	1	0.818182		9pm	0.666667	0.857143	1	0.888889	1	0.909091
		0.335855	0.0740741	0.25365	-0.143791	-0.11825	-0.0257787	0.378863				1.86916	1.81249	1.60438	2.91742	1.1144	1.07092	1.74442	3.53442					0.0672854	0.210728	0.17443	-0.2201		10pm	0.875	0.833333	1	0.75	1	1		10pm	1	0.833333	1	0.888889	0.888889	0.9
			0.102339	0.549528	-0.0249688	-0.0407785	0.0926316	0.635118						1.14451	1.58618	1.9158	1.57414	1.50696	1.61825					-0.0955585	-0.153184	-0.123703	0		11pm	0.833333	0.714286	0.666667	0.666667	1	0.909091		11pm	0.571429	1	0.875	0.9	1	0.9
			0.189904	0.34189	0.182796	0.14094	-0.114904	0.272446						1.41979	1.04412	1.14111	1.21619	1.7313	1.43683					-0.101935	0.265914	-0.303162	0.0603865		12am	0.666667	0.666667	1	0.727273	0.857143	1		12am	0.625	1	1	1	1	0.875
			-0.0172414	-0.0631333	0.186253	-0.0469136	0.135385	0.289264						1.25435	1.10894	1.25506	1.21735	1.92749	1.84634					-0.119215	-0.0666667	0.584677	2.21762		1am	0.75	0.428571	1	0.666667	0.666667	0.909091		1am	0.714286	0.6	0.777778	1	1	1
			-0.232227	0.199546	-0.0754352	0.0978363	-0.187987	-0.111917						1.00415	1.50243	1.30937	0.913067	1.53748	1.12297					-0.0413972	0.329527		1.61176		2am	0.333333	0.642857	1	0.545455	1	0.909091		2am	0.833333	1	0.9	1	1	0.9
			-0.00487805	0.146125	0.0435572	0.283175	-0.273622	-0.268322						0.863978	1.05964	2.04401	2.04416	0.793334	0.720521					0.258661	-0.255069	0.156479	0.602985		3am	0.6	0.461538	1	0.833333	1	0.909091		3am	0.8	0.75	1	0.777778	1	1
			0.0599214	-0.328537	0.1875	0.184932	-0.0743728	-0.0484262						1.10779	0.887878	2.02255	2.70281	1.51558	1.28426					0.0554622	-0.317047		0.0884146		4am	0.666667	0.571429	1	0.916667	1	1		4am	0.75	0.7	0.818182	0.8	1	1
			0.348797	0.383893	0.159701	-0.0218216	-0.0632075	0.467266						1.44619	1.36741	1.62753	1.22805	1.78225	2.71763					-0.171149	-0.463173	-0.0361842	1.80533		5am	0.8	0.785714	1	0.666667	1	0.909091		5am	0.666667	0.777778	0.75	1	1	1
			-0.0119904	-0.132341	0.142857	-0.378119	0.0504087	-0.254296						2.03866	1.18701	1.27794	1.30868	1.50568	1.00647					-0.0857788	-0.0923645		0.399761		6am	0.75	0.642857	1	0.666667	1	1		6am	0.545455	0.777778		0.909091	1	0.9
			0.0153531	0.155951	-0.0479666	-0.0788991	-0.238267	0.577164						1.34895	1.41721	1.45224	1.23024	1.29663	1.21289					-0.145548	-0.128625	-0.020155	0.818376		7am	0.75	0.714286		0.583333	1	0.9		7am	0	0.25		1	1	0.714286
			0.186441	-0.0812721	0.0605061	-0.0274725	-0.0407197	0.293156						1.20128	1.12984	1.29643	1.27749	1.47314	1.21055
			-0.153626	0.247299	0.275449	0.0425197	-0.0216535	0.245087						1.59149	1.2607	1.42458	1.19452	1.35645	1.22492
			0.012334		-0.138958	0.308952	0.0698856	0.414847								1.72476	1.70103	1.28738	1.2839
			0.197353			-0.106412	0.08	1.75281								1.58497	1.59734	1.11364	1.24518
			-0.0241758			-0.0309677	0.224022	0.257426								2.05789	1.8789	0.988529	1.18568
						0.293	-0.302273	0.0420792								1.71754	2.12576	1.19412	1.25943
						0.419098	-0.0447585	0.162884								1.13939	1.10756	1.48301	1.6564
						-0.151899	0.041021	0.495098								1.32674	1.02654	1.26578	1.53794
						-0.113229		-0.0623229								1.47652	1.43461	0.977163	0.917553
								-0.0316901										1.47214	1.24994

## Sheet: Fig 3
	Figure 3B			Figure 3C			Figure 3D					Figure 3G
	Empty-AD; 23E10-DBD>UAS-Kir2.1	VT013602-AD; 23E10-DBD>UAS-Kir2.1		Empty-AD; 23E10-DBD>UAS-Kir2.1	VT013602-AD; 23E10-DBD>UAS-Kir2.1		Empty-AD; 23E10-DBD>UAS-Kir2.1	VT013602-AD; 23E10-DBD>UAS-Kir2.1				Empty-AD; 23E10-DBD>UAS-Shits1	VT013602-AD; 23E10-DBD>UAS-Shits1
	1008	647		1.90833	1.09643		977	645				-0.0940171	-0.407692
	636	876		1.15357	0.903925			681				-0.0353107	-0.0826211
	622	742		1.1729	1.22566		731	507				-0.166417	-0.146199
	1055	913		1.31014	1.52658		967	360				-0.187413	-0.189112
	1047	745		2.37117	1.94639		960	601				-0.173785	0.0480132
	552	800		1.43294	1.43848		641					-0.17682	-0.222556
	808	904		1.50961	1.30548		749	1012				-0.0388489	-0.119082
	1250	218		2.23886	1.25346		898	874				-0.0543933	-0.636364
	1064	453		1.84808	1.18959		657	449				-0.11127	-0.311978
	1196	731		1.50621	1.30269		945	841				0.0483871	-0.280079
	1056	480		1.73121	1.0804			1361				-0.122024	-0.216495
	794	907		1.43986	0.900174		679	437				-0.0875179	-0.0979021
	552	370		1.07806	1.59741			574				0.00670017	-0.0806202
	1036	602		2.13038	1.21819			463				-0.0819672	-0.042522
	990	521		1.45928	1.24762		870	678				-0.0679785	-0.0710974
	809	651		1.17916	1.15401		944	827				-0.106719	-0.00854701
	952	703		1.44167	1.32103		648	552				-0.194305	-0.471449
	782	992		1.36762	1.29761		1050	375				-0.383148	-0.0450886
	987	971		1.41588	1.69961		1025	751				-0.39094	-0.568938
	965	645		1.27697	1.06467		590	366				-0.0935673	-0.246187
	1154	1024		1.71458	1.91078		989	1094				-0.215686	-0.334342
	1042	713		1.54061	1.32546		579	896				-0.154485	-0.431616
	1065	1011		1.83425	1.0775		550	243				-0.347295	-0.27541
	993	842		1.2784	1.25081		884	598				-0.0879121	-0.311567
	844	798		1.35783	1.74445		615	415				-0.21875	-0.307847
	827	737		1.09754	1.21358		698	296				-0.268546	-0.246101
	666	815		1.08108	1.23907		395	628				-0.0848708	-0.296512
	1122	617		1.23658	1.48069		735	579					-0.205502
	611	926		1.22487	1.31288		691	692					-0.165425
	1197	800		1.49656	2.45952		916	260					-0.290435
	1226	592		2.71483	0.832446		632	642					-0.361522
	1226	570		1.73153	1.26247		888	892
	1013	703		1.03474	1.59058
	658	968		0.910523	1.2798
	806	835		1.75793	1.13383
	854	945		1.04338	1.21114
	1028	807		1.5672	1.25734
	721	380		1.15562	1.33446
	994	615		1.18886	1.2126
	748	441		1.74949	1.74283
	1074	889		1.20264	1.69479
	760	471		1.80628	1.15542
	629	513		1.96054	1.08917
	1062	655		1.55791	1.59464
	819	537		1.46736	1.08519
	643	620		1.17663	1.32934
	1280	935		1.10152	1.5958
	681	737		1.70767	2.25704
	947	929		1.54482	1.14288
	709	1076		1.87422	1.11705
	1232	1106		2.00344	1.41627
	770	794		1.32787	1.15672
	845	524		1.30634	1.18906
	795	483		2.15358	1.2276
	887	768		1.5601	1.08578
	572	799		1.20176	1.419
	787	995		1.743	1.96487
	736	705		1.23201	0.931946
		452			1.04939
		811			1.42029

## Sheet: Fig 4
	Figure 4E					Figure 4F					Figure 4G					Figure 4H					Figure 4I
	Empty-AD; 23E10-DBD>ChAT 60028	VT013602-AD; 23E10-DBD>ChAT 60028				Empty-AD; 23E10-DBD>ChAT 60028	VT013602-AD; 23E10-DBD>ChAT 60028				Empty-AD; 23E10-DBD>ChAT 60028	VT013602-AD; 23E10-DBD>ChAT 60028				Empty-AD; 23E10-DBD>ChAT 60028	VT013602-AD; 23E10-DBD>ChAT 60028				VNC-SP>UAS-CsChrimson; UAS-Dcr2;UAS-GFP RNAi veh	VNC-SP>UAS-CsChrimson; UAS-Dcr2;UAS-GFP RNAi ret	VNC-SP>UAS-CsChrimson; UAS-Dcr2;UAS-ChAT RNAi veh	VNC-SP>UAS-CsChrimson; UAS-Dcr2;UAS-ChAT RNAi ret
	767	638				13.6	8.26923				33.1176	12.8182				1.57977	1.79997				0.204082	0.288288	-0.300139	-0.495077
	1158	679				24.1	8.71429				84.5	19.2069				2.178	1.80575				0.214374	0.184919	-0.206215	0.0312125
	952	544				20.2222	10.7353				45.2308	19.8889				2.26873	2.91466				-0.146438	-0.03125	0.200869	-0.278798
	873	904				13.1364	12.2				30.7368	33				2.25337	1.76056				-0.102349	0.578561	-0.387446	-0.443506
	998	1152				16.12	24.4				35	30.1818				1.6213	1.9649				0.279107	0.332851	0.118049	0.0663317
	944	947				20.9286	14.4615				50.0769	30.0526				1.96751	1.96336				0.00948367	0.271459	0.121759	0.00948992
	1000	791				18.0526	9.16				46.9286	29.5789				1.699	1.7829				0.111336	0.360273	0.355612	-0.168067
	1108	684				30.4286	10.5				97.4286	11.3684				2.61795	2.01469				0.0144753	0.265778	0.00262009	-0.179268
	1064	924				20.9444	9.92308				98.1429	47.5714				1.74106	1.23946				0.188319	-0.828426	-0.0796253	-0.182616
	991	864				16.5455	11.2963				28.5	32.8824				1.68819	1.35594				-0.0135528	0.137278	0.419142	-0.0822072
	1033	781				17.7083	10.5357				101.333	11.5714				1.70305	1.45285				-0.398915	0.0580247	0.189714	-0.381454
	992	845				10.9524	16.6875				13.641	24.0833				0.85246	1.69189				-0.186335	0.486523	0.472222	-0.258724
	992	923				17.6667	13.6818				38.8125	23.037				1.8282	1.44804				0.117379	-0.125122	0.377205	0.113636
	1027	590				19.3529	8.21429				139.6	14.3939				1.8069	1.46747				0.0495392	0.306319	0.053898	0.074364
	1109	994				18.6207	21				31.6111	29.3333				1.24312	1.6372				0.0257453	0.57601	0.0643116	0.0364641
	1112	722				16.9615	10.5				74.5556	12.9211				2.537	1.55127				-0.0315513	0.469438	0.064632	-0.0853032
	1035	913				13.7407	11				60.3636	46.3571				1.70224	1.46148				0.0831435	0.117647	-0.0232126	0.0347163
	1326	1012				56.7273	12.129				100.286	48.9231				1.39111	1.97395				-0.0289308	0.174006	0.0215909	-0.145267
	1189	961				35.0714	10.6333				139.6	37.7647				2.14344	2.17757				0.0822622	0.550442	-0.0353982	-0.209732
	993	950				13.1667	14.7407				67.7	26.2857				2.18566	2.11652				0.183213	0.446602	-0.044316	-0.00387597
	996	963				21.6316	13.9583				26.5909	28.5455				2.26506	1.70554				0.052583	0.908722	-0.17574	0.0687554
	1020	1025				19.65	14.3333				34.8333	52.3846				1.75092	3.15783				-0.0231516	0.199776	-0.0488095	0.111354
	1100					42.3					84.625					1.8752					-0.144254	0.41785	0.121652	0.164929
	1005					16.5926					24.2174					1.50091					-0.0404551	0.163067	0.0412643	0.286925
	998					14.4231					31.15					1.70158					-0.0810373	0.347097	0.245345	0.0933893
	1087					21.5263					84.75					2.24588					-0.0209059	0.361419	-0.107069	-0.0953368
	882					16.1176					43.4286					2.46057					0.0325203	0.54212	0.0331126	0.180022
	956					8.82759					58.3333					1.36277					-0.0158311	0.500649	-0.0352021	0.244186
	866					15.1304					17.2667					1.77976					-0.251462	0.67284	0.499205	0.0299587
	1103					19.619					62.8182					1.75089					-0.0889988	0.492013	0.10221	-0.362338
																					-0.328392	-0.0682657	-0.0474347	0.0703576
																						0.0297428	0.139073	0.225352
																						-0.059652		0.0821643
																						0.0216638		-0.164053
																								0.14359
																								-0.264791

## Sheet: Fig 5
	Figure 5A						Figure 5B
	23E10-GAL4/+	UAS-Kir2.1/+	23E10-GAL4>UAS-Kir2.1				Empty-AD; 23E10-DBD>Kir2.1	VT013602-AD; 23E10-DBD>Kir2.1
	-0.147937	-0.0374801	-0.112384				0.934177	-0.160377
	0.440703	1.33254	0.103264				0.782248	0.0440252
	0.734951	-0.18844	0.224705				0.515416	0.172121
	0.0897436	0.372436	0.146022				-0.16778	0.482927
	0.00272777	0.505983	0.30754				0.424189	0.70679
	0.0120167	0.280449	0.00859889				1.24878	0.447661
	0.22378	0.273982	0.166141				0.690382	0.38707
	-0.0322953	0.0212644	0.685944				0.406593	0.145443
	0.15704	0.36195	-0.188563				0.215945	0.113876
	0.296406	0.539744	-0.489648				0.16548	0.453397
	-0.196667	0.500879	-0.0264824				0.475096	0.824698
	0.157037	-0.0743802	-0.0172043				0.488071	0.808012
	0.112378	0.171019	0.182059				-0.259862	-0.203297
	-0.206394	-0.162885	-0.123628				0.161102	0.622926
	-0.0983847	-0.107038	0.0317726				0.300964	0.609954
	0.217912	-0.580923	-0.105288				-0.143511	0.558302
	0.0411932	0.151639	-0.532636				0.402704	0.0939759
	0.0610766	0.0367647	0.0640641				-0.0839416	0.966732
	0.0729927	0.308405	-0.27				0.149718	-0.101106
	0.0146157	-0.0216257	0.180924				0.340753	0.271605
	-0.185238	0.270959	0.0517848				-0.379419	0.0154882
	0.0789096	0.0809748	-0.193162				-0.311522	0.381594
	0.0691114	0.291925	-0.124816				0.411838	0.0810071
	-0.033955	0.591805	-0.29859				0.193429	0.0272835
	-0.0382592	0.0877193	-0.11585					-0.030303
	-0.0639777	0.212528	-0.175556					0.102793
	0.210875	-0.250602	-0.415161					-0.148889
	-0.00721501	0.0482051	-0.164137					0.103062
	0.31092	0.521197	0.1822					0.0944327
	0.30758	-0.277778	0.137765
	0.406566	-0.157788	-0.497578
	0.173764	0.0267523	-0.141777
	0.124569	-0.228209	-0.10216
	-0.11205	-0.126374	-0.421754
	-0.344551	0.0561971	-0.379832
	-0.0921986	0.0171468	-0.212022
	0.331723	-0.504337	-0.322742
	0.217857	-0.0652725	0.219644
	0.181911	0.608749	-0.460573
	0.261036	-0.059587	-0.0612583
	0.243478	0.0943026	-0.0598039
	0.382609	0.203145	-0.0746842
	-0.355445	0.0128999	-0.350461
	-0.116906	0.161327	-0.0285929
	0.0702671	0.0997101	-0.263752
	0.010304	-0.40237	0.37782
	0.27989	-0.0602527	0.287277
	0.00408998	-0.127319
	-0.0275027	-0.215311
	0.0389831	-0.323188
	-0.125628	-0.74973
	0.108211	0.411725
	0.00700054	0.158924
	0.0510638	0.323601
	0.00782998	-0.043088
	0.169708	0.549126
	0.156425	-0.375345
	0.165027	-0.0119522
		-0.0884574
		0.187702
		-0.107203
		0.15449

## Sheet: Fig S2
	Figure S2A							Figure S2B								Figure S2C					Figure S2D							Figure S2E							Figure S2F
	Empty-AD; 23E10-DBD>UAS-TrpA1 22	Empty-AD; 23E10-DBD>UAS-TrpA1 31	23E12-AD; 23E10-DBD>UAS-TrpA1 22	23E12-AD; 23E10-DBD>UAS-TrpA1 31				Empty-AD; 23E10-DBD>UAS-TrpA1 22	Empty-AD; 23E10-DBD>UAS-TrpA1 31	23E12-AD; 23E10-DBD>UAS-TrpA1 22	23E12-AD; 23E10-DBD>UAS-TrpA1 31					Empty-AD; 23E10-DBD>UAS-TrpA1	23E12-AD; 23E10-DBD>UAS-TrpA1				Empty-AD; 23E10-DBD>UAS-TrpA1 22	Empty-AD; 23E10-DBD>UAS-TrpA1 31	23E12-AD; 23E10-DBD>UAS-TrpA1 22	23E12-AD; 23E10-DBD>UAS-TrpA1 31				Empty-AD; 23E10-DBD>UAS-TrpA1 22	Empty-AD; 23E10-DBD>UAS-TrpA1 31	23E12-AD; 23E10-DBD>UAS-TrpA1 22	23E12-AD; 23E10-DBD>UAS-TrpA1 31				Empty-AD; 23E10-DBD>UAS-TrpA1 22	Empty-AD; 23E10-DBD>UAS-TrpA1 31	23E12-AD; 23E10-DBD>UAS-TrpA1 22	23E12-AD; 23E10-DBD>UAS-TrpA1 31
	6.78571	13.3846	7.80952	36.1176				31.0476	12.575	45	100.286					-0.130277	0.141766				99	39.125	34.4286	130.6				68.1	19.6207	116	69.2				3.1343	2.90578	1.24728	1.89806
	13.4333	18.25	23.1	40.9375				44.6667	21.7143	36.4444	86.625					-0.164315	0.17767				72.3333	40.9091	26.1111	80.375				25.3636	13.069	29.4737	15				1.30456	1.14379	1.76566	2.00759
	9.59259	13.28	12.4167	31.95				55.1667	15.1351	176.5	37.1667					-0.281106	0.29064				14.2174	19.45	24.7059	48.6923				20.037	11.75	18.5938	39.8235				1.60971	1.30715	2.2106	2.34769
	6.85	8.15385	11.12	51.6923				39.875	10.4211	43.4375	143					-0.398004	0.232176				17.75	15.0417	21	94.7143				23.7692	8.66667	40.8125	45.6667				1.31788	1.46222	1.79014	1.93469
	6.46667	6.375	20.25	55.75				25.32	9.13889	175.75	101.143					-0.536388	0.15548				13.2105	13.5217	32.7333	226.667				20.4583	8.25	62.3636	37.7778				1.65096	1.54313	1.47742	1.77322
	39.7647	26.5417	6.1	48.5833				359.5	58.3333	23.12	77.6667					-0.528883	0.280115				13.3889	12.8696	17.5769	72.8889				20.6923	11.8333	22.6538	27.32				1.2985	1.24138	1.67427	1.73767
	10.8148	12.2308	7.56522	23.7826				53.4615	20.3462	24.96	42.8125					-0.622931	0.350305				38.75	9.90476	23.875	128.6				20.6154	8.53846	23.0769	31.0455				1.77577	1.50679	1.46978	1.82306
	22.4167	12.7308	8.73333	338				36	12.7778	61.5455	70.4					-0.108597	0.245266				14.7	33.4167	33.9412	73.6667				20.64	7.6	20.4615	239.333				1.20389	1.10476	2.22291	2.6224
	8.45161	11.44	29.1333	108.833				26.5	11.8293	34	141.2					-0.116392	0.0959119				39.9091	39.7273	38.2941	228.667				20.4138	16.9286	25.875	101.143				1.44871	1.90173	2.07584	4.80084
	10.55	15.0345	22.6522	138.4				47.8571	16.5294	27.5	63.3636					-0.0896686	0.369703				16.9167	14.1071	26.875	79.125				29.5238	19.25	28.5556	50.7692				2.58118	1.75088	1.69884	1.35483
	14.6667	10.7143	26.9545	101.429				47.8462	11.9286	38.1667	238					-0.223881	0.507995				38.6923	19.8421	12.24	69.2222				19.3077	13	14.0833	18.8438				1.52002	1.59425	1.26284	1.53198
	11	12.2703	18.9394	118				25.8	48.7857	67.5	88.25					-0.416226	0.234821				12.7692	7.375	34.8667	221.667				21.1053	10.1429	37.3125	359				1.6057	1.26743	1.76286	1.54717
	9.33333	9.51515	13.0312	23.4				77.2222	18.8125	25.7727	34.8421					-0.0220441	0.160746				18.6364	16.5	41.9091	222.667				24.5	14.0256	47.5	45.6429				1.48412	1.72901	1.47116	1.83558
	11.2162	10.1562	8.16216	40.6429				68	16.9697	39.125	18.3226					-0.130964	0.625446				43.3	36	35.6	111.167				39.4286	13.25	23.0952	70				1.70707	1.83093	1.73303	1.757
	13.7917	18.5926	8.51613	227.333				354	28.3182	52.4615	179					-0.469484	0.357843				62.2857	19.1364	17.75	169.25				48.3846	11.0769	22	118				1.56461	1.88334	2.26035	2.6875
	10.7143	10.0385	9.82143	40.375				28.9524	10.9714	26.1739	27.3043					-0.171164	0.206349				59.3333	24.25	43.4444	44.2143				46.5714	18.4444	41.1333	24.875				1.72446	2.55948	1.83136	2.25012
	9.41463	10.0741	10.4103	48.8571				34.7222	13.225	716	36.7222					-0.429455	0.298557				14.4706	12.3684	19.0526	159.25				23.4167	9.41667	14.5676	22.2083				2.6026	1.60004	1.98103	3.32318
	7.83333	7.09091	9.72727	136.8				31.1579	11.0286	34.3684	56.6667					-0.0397772	-0.274736				56.5	26.8571	28.4667	189.667				62.9091	37.8235	26.6957	14.3077				1.6767	2.11843	1.3703	1.66285
	11.5172	14.069	15.2	26.2917				118.167	10.6429	66.4	53.7692					0.00281955	0.201536				57.5556	50.7273	19.5417	131.4				68.25	23.1364	40.9286	22.037				1.4948	1.81146	1.99202	3.33234
	20.5	14	10.2857	33.1053				97.8571	19.2963	29.1429	33.9474					-0.228571	0.197239				20.4762	32	45.4444	65.8				54.5833	15.56	26.3043	14.2564				1.28817	1.15008	1.66026	1.75451
	9.90909	12.4706	7.4	67.8889				31	16.8056	32.5556	26.28					-0.335227	0.202867				107.6	24.9444	50.7778	161.5				77.1111	12.7586	18.75	15.3448				1.67855	1.54767	2.00664	1.83613
	8.23256	6.89655	12.7674	45.6429				40.2353	14.8919	339	141.6					-0.417091	0.0479922				17.2727	19.3	19.3478	86.1429				31.7368	11.6875	17.4545	12.9722				1.74406	1.34034	1.58219	1.56684
	8.43333	11.3462	6.63636	663				26.7826	7.79412	24.8333	43					-0.381978	0.212264				19.4762	38.7	28.9286	104.833				25.5	8.71429	81.875	27.3333				1.78935	1.35442	2.76049	2.38755
	8.60417	10.8	8.97059	36.75				39.2353	14.4375	49.2308	12.925					-0.31216	-0.0112945				46.2	29.4615	36.5385	124.2				49.2308	13.8889	45.0667	19.1481				1.66233	1.81724	2.69644	1.79471
	10.0476	13.5263	13.913	39.9375				62.5455	30.2381	34.5263	17.6176					-0.715365	0.42437				16.5714	18.4	42.5	95.8571				23.4167	8.375	26.35	52.6923				1.32943	1.20286	2.06754	2.00833
	41.9091	56.7778	8.30952	66.5				176.25	52.9231	62.2727	52.9231					-0.378632	0.215847				48.1	17.7	30.7857	221.667				21.7037	12.875	35.1053	33.5				1.89031	1.33982	1.95819	2.22437
	7.27273	8.73077	17.2963	36.7778				35	9.13514	78.6667	178					-0.0364683	0.180479				9.52632	16.0588	33.3333	122.4				16.1905	9.54167	62.3636	35.2632				1.57777	1.33886	1.57373	1.95342
	10.5476	7.07143	10.8	96				59.5455	12.7838	30	140.4					-0.265269	0.172512				39.7273	41.7	63.4286	130.2				38.8235	16.2083	32.1579	18.9032				1.87474	1.27772	2.24824	2.03902
	16.5833	20.4375	6.72222	95.1429				56.0833	19.2	30.25	85.5					-0.355699	0.0879205				18.7273	16.1	54.3636	236				67.6	12.6333	355	178.75				1.544	1.30767	1.46757	2.16667
	8.6	6	11.3548	41.75				26.6087	10.4839	52.3846	178.5					-0.401982	0.133782				15.9167	12.3	55.7143	93.1429				18.1379	9.9	43.2667	18.1379				1.39968	1.2247	1.16387	1.56455
	24.375	20.7143	8.4186	139.6				141.8	38.7647	50.7692	28.0417					-0.0605653	0.554601				23.8889	32.1	13.1481	46.2857				24	17.9524	17.037	24.76				1.79235	1.35139	2.08039	2.27972
	7.875	11.0526	7.32	83.875				84	26.1667	45	87.875					-0.319923	0.181818				34.8182	22	53.3	226.667				55.0833	12.1143	35.9412	44.8				1.5471	1.50251	1.70551	2.64061
	8.58824	15.7692	9.68	98				69.4	39	34.8421	78.6667					-0.371976	0.505828				21.1579	16.4545	38.25	110.167				19.6667	12.2778	18.4	28.6818				1.58326	1.05101	1.66297	1.63955
	7.5	9.53846	8.26923	38.1765				22.96	11.9355	29.45	28.6522					-0.378876	0.131579				15.4615	17.875	42.4615	113.667				39.375	13.1481	31.619	53.3846				1.709	1.05483	2.44156	2.03766
	8.14815	13.3571	8	34				25.913	19.2812	27.35	25.5					-0.328588	-0.0452529				16.3333	17.5263	30.2	90.4286				28.4762	13.7059	35.4737	19.2609				1.77777	1.60508	1.32126	1.11288
	13.8	10.4783	11.5217	112.667				69.1	27.2917	34.0526	86.25					-0.273114	0.540154				18	16	20.7778	137.4				15.5	11.6	19.1071	142.6				1.53334	1.44028	1.39888	2.17
	7.88889	9	7	98.1429				33	23.9615	23.1852	237.333					-0.407371	0.652913				13.2857	17.4375	17.7647	167.5				43.9333	15.0909	18.6429	34.6				1.79637	1.41546	1.44432	2.07143
	9.27273	15.9167	9.02381	174.5				61.6364	14.5	70.2	178					-0.575	0.170671				62.1818	22.9286	25.95	138.6				358	11.4167	52.9231	720				2.32167	1.4069	2.21526	2.47273
	24.3333	10.7568	7.5	165.75				27.2727	11.9737	37.6875	720					-0.315385	0.267498				10.7273	23.3571	37.7	61.3636				30.2222	10.35	31.7143	22.3103				1.3335	1.68881	1.21501	1.39981
	9.31579	8.6	6.86957	32.6842				113.667	22.72	25.9167	39.7059					-0.272727	0.229991				13.1071	22.7059	30.8571	128.2				51	9.05556	32.75	58				1.40127	1.07418	1.67809	2.16815
	7.66667	14.5	15	64.8				50.4615	36.8333	18	86.375					-0.183811	0.169759				41.3846	17.6957	57	132				92.5714	17	34.5556	31.6316				2.0506	2.33955	1.42329	1.70579
	13.1765	16.1765	8.26923	169				47.5714	24.6154	116.5	239.333					-0.308743	0.286902				13.8125	14.3333	40.7	38.625				36.5	8.78947	27.75	18.7879				1.4395	1.23825	1.59108	1.89317
	9.53846	14.8235	15.6087	43.6667				136.4	28.3913	97.8571	77.2222					-0.39748	0.291548				13.0526	21.3333	25.3125	80.875				32.8947	9.64286	34.1053	101.857				2.02629	2.11162	1.62981	2.87583
	10.2381	9.61538	11.92	47.1429				36.3529	14.5938	26.5217	62.3636					-0.4					8.95238	10.3636						23.48	10.3043						1.87058	1.50821
	5.25	6.16667						60.6364	13.9697							-0.177419					14.3478	14.2						34.8421	11.8182						1.58458	1.34323
	28.6667	30.7273						35.6875	18.8							-0.0951572					34.7143	17.0357						138.2	29.4						1.80966	1.75178
	16.5161	29.2105						45.7333	68.4
	17.087	5.5						104.333	16.5312
	5.92857	10.5556						86.625	18.1923
	10.5429	12.5405						32.6316	23.3846
	8.80769	19.2727						37.1765	17.1333

## Sheet: Fig S3
	Figure S3A							Figure S3B							Figure S3C							Figure S3D							Figure S3E							Figure S3F
	Empty-AD; 23E10-DBD>UAS-CsChrimson veh OFF	Empty-AD; 23E10-DBD>UAS-CsChrimson veh ON	23E12-AD; 23E10-DBD>UAS-CsChrimson veh OFF	23E12-AD; 23E10-DBD>UAS-CsChrimson veh ON				Empty-AD; 23E10-DBD>UAS-CsChrimson ret OFF	Empty-AD; 23E10-DBD>UAS-CsChrimson ret ON	23E12-AD; 23E10-DBD>UAS-CsChrimson ret OFF	23E12-AD; 23E10-DBD>UAS-CsChrimson ret ON				Empty-AD; 23E10-DBD>UAS-CsChrimson veh OFF	Empty-AD; 23E10-DBD>UAS-CsChrimson veh ON	23E12-AD; 23E10-DBD>UAS-CsChrimson veh OFF	23E12-AD; 23E10-DBD>UAS-CsChrimson veh ON				Empty-AD; 23E10-DBD>UAS-CsChrimson ret OFF	Empty-AD; 23E10-DBD>UAS-CsChrimson ret ON	23E12-AD; 23E10-DBD>UAS-CsChrimson ret OFF	23E12-AD; 23E10-DBD>UAS-CsChrimson ret ON				Empty-AD; 23E10-DBD>UAS-CsChrimson veh OFF	Empty-AD; 23E10-DBD>UAS-CsChrimson veh ON	23E12-AD; 23E10-DBD>UAS-CsChrimson veh OFF	23E12-AD; 23E10-DBD>UAS-CsChrimson veh ON				Empty-AD; 23E10-DBD>UAS-CsChrimson ret OFF	Empty-AD; 23E10-DBD>UAS-CsChrimson ret ON	23E12-AD; 23E10-DBD>UAS-CsChrimson ret OFF	23E12-AD; 23E10-DBD>UAS-CsChrimson ret ON
	24.1364	27.4	44.2222	29.2667				5.875	6.5	13.8947	41.5714				36.3333	73.4444	55.0833	46.5				17.4074	14.8095	47.5714	78.1111				1.32561	1.38818	2.0137	1.92088				1.87839	2.09013	1.36919	1.88413
	7.13636	6.6	39.4615	16.48				9.44444	12.875	17.9375	27.1739				15.1053	14.8696	46.1429	31.8333				20.9231	20.8889	27.0952	30.3				1.75836	2.03312	2.25345	3.30665				1.76871	2.23666	1.3029	1.50364
	5.4	7.88889	17.6364	6.19048				12.1	18.4	13.96	32.0588				15.3571	15.5161	21.4444	22.25				22.8636	40.2143	46.5714	85.125				1.93091	1.35038	1.49214	1.25503				2.51368	2.05537	1.57345	2.53239
	7.8	5.83333	21.7727	11.4242				8.90909	7.22222	10.3214	12.4054				15.36	11.8571	31.95	69.9				12.1935	14.7586	15.9375	34.5263				1.71322	1.58452	2.54743	2.32206				1.72122	1.22191	2.03929	1.60812
	5	5.66667	23.3529	7.9375				6.4	7.73684	8.61538	16.2308				24.7222	14.7308	27.8261	27.9091				19	15.8966	13.775	71.8889				1.59219	1.51395	1.55492	1.83509				2.09941	1.96222	1.44785	1.24291
	5.5	6.2	7.22727	6.63636				5	6.2	15.25	16.6522				11.0952	12.1034	14.5556	15.8919				10.7568	23.1667	19.1786	22.3462				2.10296	1.82447	2.03392	1.53937				1.47721	1.26948	1.38211	1.17783
	6.5	5.25	8.5	7.32				11.6875	12.0476	22.6296	30				16.6522	7.81481	29.4286	19.1667				16.5	24.4286	29.381	44.5714				1.57418	1.15747	1.71956	1.4267				1.49346	1.4761	1.63937	1.15149
	6.66667	7.85	10.5	8.9				8.32143	9.3	8.31818	23.9412				18.3913	15.2308	14.7097	13.4054				18.7308	25.5	31.5714	45.0667				1.43955	1.47373	1.57037	1.59313				1.59779	1.64013	1.50866	1.56833
	6.6	6	28	14.6316				9.8	15.5714	17.1143	23.5769				20.95	8.94444	54.5	24.0417				20.72	31.125	23.6538	17.3125				1.42805	1.48873	1.30726	1.33557				2.05466	1.83849	2.57052	1.72347
	8.11111	10.6296	7.08333	10.3462				18.5455	18.2143	9.26667	9.5				15.8125	40.6667	36.4706	50.5833				25.375	26.7273	12.1707	37.8125				1.26683	1.5208	1.72452	1.54301				1.38051	1.33252	1.78042	1.33264
	5.83333	7.85714	19.2	26				13.5833	22.1667	12.3478	15.0833				27.2778	14.1935	91.1429	91.4286				18.1379	37.4375	24.913	21.75				1.50977	1.33669	1.24492	1.71054				2.74056	1.62589	2.12189	2.12415
	8.125	8.36364	18.1579	8.16				13.2759	16.5909	13.6562	116.667				31.3333	47.9091	28	17.6667				28.3158	31.2381	21.5385	98.7143				1.4468	1.60863	2.26773	1.72203				1.36345	1.83183	2.02315	5.34776
	11.5417	13.25	11	8.15				8.26667	15.2308	15.8846	718				29.75	16.4545	16.4074	15.2143				10.2632	9.65217	22.16	355.5				1.25539	1.2002	1.43222	1.32287				1.84219	1.90276	1.84127	2.08333
	14.6111	11.7059	12.7667	8.43182				25.8462	36.1333	8	91.2857				26.5833	27.75	24.4091	16.8125				33.9474	16.0312	21.6923	96.4286				1.92908	1.95208	1.51481	1.62601				1.28552	1.33567	1.46069	1.44482
	19.069	26.5263	33	15.8333				9.95652	17.9667	19.3667	28.3182				28.1429	32.6	22.25	35.8125				15.9412	9	20.5517	40.8667				1.23172	1.12404	2.98854	1.42837				1.36407	1.54967	1.42164	1.69008
	7.21429	9.52632	8.57692	9.03571				15.381	34.375	7.4375	97				14.1364	9.90323	11.04	11.1944				12.3256	14.8966	17.1613	112.833				1.13164	1.12479	1.07121	0.97902				1.33665	1.45405	1.20847	1.53485
	5.5	34	12.5312	12.0952				9.42857	19.8667	19.2069	140.4				20.8846	57.4167	16.4062	21.1111				12.5161	10.425	35.7895	61.3636				1.47059	1.57646	1.36536	1.34193				1.74959	1.52381	1.94206	2.18768
	11.8846	26.4667	9.66667	9.70968				7.52381	10.1818	25.65	233				34.7368	26.0833	11.8378	11.7407				11.4643	11	25.1739	172.75				1.64022	1.55727	1.09997	0.886205				1.264	1.16443	1.75178	2.68006
	6.6	10.6957	15.1333	11				19	33.75		63.2222				14.8947	16.6	14.1613	14.3125				13.9355	12.0811	16.5862	58.3636				1.22018	1.12143	1.66328	1.33381				1.19869	1.14229	1.5896	1.96935
	10.6923	11.1	10.7812	18.68				8.54167	15.0455	39	29.3478				33.4211	15.8857	51.9167	59.1818				13.1923	9.36842	44.1333	45.8667				1.27699	1.05708	1.08818	1.10564				1.81433	2.01168	1.97493	3.06863
	9.43333	7.76471	14.9286	8.7381				9.13793	46.1818	13.5	12.2903				35.2105	15.6923	46.7143	46.2857				25.7083	12.3871	21.4815	19.5185				1.12895	1.16162	1.57661	2.01694				1.27518	1.57113	1.53651	1.3653
	8.375	8.71429	25	14.9048				33.1667	22.9231	7.25	10.9231				23.2381	22.5833	35.0556	26.2917				43.8462	24.9583	15.6765	14.9143				1.07905	1.09155	1.33986	1.4032				1.26975	1.26862	1.33543	1.55152
	11.0625	13	8.52941	7.1				10.9524	7.09091	7.29412	11.9667				11.963	13.5	19.1481	22.3182				30.5	22.1852	13.0645	22.7727				1.14118	1.00511	1.35554	1.21172				1.62194	0.985439	1.19964	0.967869
	12.2727	18.2222	19.3462	19.5926				35.8571	37.2308	6.4	6.58333				16.0303	15.7576	15.3684	31.6111				20.6	35.3684	12.75	26.5789				1.01281	0.989481	1.21261	1.3078				1.43447	1.3618	1.7316	1.12834
	12.931	11.6364	10.8077	9.6				29.3333	29.25						20.7407	19.1667	18	18.0714				23.5	17.9259						1.07346	0.982386	1.07255	1.05934				1.23068	1.0464
			8.73077	9.14286				9.11765	8.61538								21.6296	24.75				28.3043	35.7778								1.39168	1.29415				1.43413	1.21556
			9.35	7.36667				7.72	8.11111								19.7308	15.1935				16.9091	14.1143								1.20113	1.2853				1.17435	1.11246
			16.2917	13.7222				16.6667	10.3333								18.5938	34.0588				19.8	20.5714								1.02137	1.26549				1.34208	1.17802
								8.94737	7.375													12.3571	9.90909													1.01891	1.07654
								32.4	28.0667													136.4	59.3636													1.37924	1.35425
								15.0435	14.2308													17.0882	19.4242													1.19129	1.5026
								7.14286	6.78261													15.2857	14.2857													1.1517	0.98196

## Sheet: Fig S4
	Figure S4A							Figure S4B							Figure S4C							Figure S4D							Figure S4E							Figure S4F							Figure S4G
	Empty-AD; 23E10-DBD>UAS-CsChrimson veh	Empty-AD; 23E10-DBD>UAS-CsChrimson ret	23E12-AD; 23E10-DBD>UAS-CsChrimson veh	23E12-AD; 23E10-DBD>UAS-CsChrimson ret				Empty-AD; 23E10-DBD>UAS-CsChrimson veh OFF	Empty-AD; 23E10-DBD>UAS-CsChrimson veh ON	23E12-AD; 23E10-DBD>UAS-CsChrimson veh OFF	23E12-AD; 23E10-DBD>UAS-CsChrimson veh ON				Empty-AD; 23E10-DBD>UAS-CsChrimson ret OFF	Empty-AD; 23E10-DBD>UAS-CsChrimson ret ON	23E12-AD; 23E10-DBD>UAS-CsChrimson ret OFF	23E12-AD; 23E10-DBD>UAS-CsChrimson ret ON				Empty-AD; 23E10-DBD>UAS-CsChrimson veh OFF	Empty-AD; 23E10-DBD>UAS-CsChrimson veh ON	23E12-AD; 23E10-DBD>UAS-CsChrimson veh OFF	23E12-AD; 23E10-DBD>UAS-CsChrimson veh ON				Empty-AD; 23E10-DBD>UAS-CsChrimson ret OFF	Empty-AD; 23E10-DBD>UAS-CsChrimson ret ON	23E12-AD; 23E10-DBD>UAS-CsChrimson ret OFF	23E12-AD; 23E10-DBD>UAS-CsChrimson ret ON				Empty-AD; 23E10-DBD>UAS-CsChrimson veh OFF	Empty-AD; 23E10-DBD>UAS-CsChrimson veh ON	23E12-AD; 23E10-DBD>UAS-CsChrimson veh OFF	23E12-AD; 23E10-DBD>UAS-CsChrimson veh ON				Empty-AD; 23E10-DBD>UAS-CsChrimson ret OFF	Empty-AD; 23E10-DBD>UAS-CsChrimson ret ON	23E12-AD; 23E10-DBD>UAS-CsChrimson ret OFF	23E12-AD; 23E10-DBD>UAS-CsChrimson ret ON
	0.0609756	0.374707	-0.0238322	0.452229				26.6667	41.8	21.4091	19.0952				20.9167	86	32.6429	134.6				110.333	20.7308	44.4615	27.087				50.25	73.1111	28.5294	86.875				1.27263	1.59929	1.70568	1.63084				1.37704	1.56966	2.33232	1.49722
	0.169632	-0.0312036	-0.298084	0.562738				29.5	38.3	133.4	13.9091				21.7778	27.7778	21.1176	43.5333				36.5333	31.7368	63.8	38.125				28.0588	33.5	26.875	34.1176				1.83915	1.78135	2.0672	1.21681				1.84181	1.90361	1.90761	2.58399
	0.213198	0.272844	-0.199811	0.363931				7.63636	12.5714	41.25	22.4118				17.7273	47	25.3846	59.6364				16.9	19.3214	24.3913	16				58.2	61.3	49.6667	43.3571				1.42338	1.71732	1.94926	2.14406				1.31425	1.2425	1.50529	1.61778
	0.171393	0.028169	-0.0818662	0.357072				8.62857	12.913	24.95	26.875				5.33333	11.4667	18.2381	113.167				18.8519	54.4167	37.4706	26.6522				16.8276	15.2593	48.3077	115.5				1.18878	1.15661	1.77234	1.45946				1.16225	1.12614	1.49982	1.35959
	0.135506	0.0722222	0.0934394	-0.0922819				14.8462	14.7647	22.3	18.5714				14.0333	15.2812	19.0741	24.9412				16.25	29.3571	18.6667	29				14.0882	19.8333	67.7	54.8333				1.88138	1.5835	2.16541	1.57765				1.80162	2.22088	1.95596	1.93532
	0.145115	0.0114823	-0.00471328	0.185148				10.7143	17.6471	22.9231	20.1071				17.3182	13.8929	24.3125	61.1111				27.3	24.85	42.3125	117.333				26.2273	36.25	23.76	29.2857				1.30891	1.29961	2.99306	2.26862				1.41427	1.75197	1.49349	1.86967
	-0.258953	0.322689	0.0938086	0.374634				11.375	13.9167	30	24.2083				15.5455	20.1111	23.75	355.5				22.65	17.6667	27.9048	41.7857				22.3158	21.25	32.3529	87.25				1.52218	1.54044	1.64484	1.46098				1.7005	2.1283	1.61026	2.17188
	0.0571031	0.089876	-0.122449	0.148014				16.7143	21.4667	13.7778	13.7333				15.4	23.4211	34.125	27.0588				37.2308	12.8529	22.8824	16.8095				38.8667	50.8333	22.32	24.7				2.17688	2.17255	1.46223	1.34138				1.04957	1.03907	1.8647	1.54774
	0.39895	-0.0628079	-0.0273504	0.294643				5.66667	6.2	45.75	43.2				22.4444	23.4167	24.1111	51.9167				33	26.1667	77.625	78.4444				21.0345	20.8696	44.1538	62				1.61331	1.38901	1.99615	2.15847				1.31509	1.43898	1.85695	2.28739
	0.0536193	0.169811	0.0526992	0.127367				19.6364	18.1538	20.4545	14				21.1667	55.5	21.875	54				33.125	30.5556	21.8667	18.4074				45.6923	91.3333	70.7778	38.9412				2.87898	1.83854	2.00839	1.86115				1.19659	1.31689	2.06781	2.73676
	-0.22029	-0.330749	-0.192101	0.220225				17.75	11.1667	21.3636	12.3667				30.1111	19.8333	27.7692	56.3333				21.0769	20.2	35.7778	17.0645				27.9444	21.5385	27.8421	41.3571				2.8088	2.60539	2.22356	1.59722				2.51896	2.45184	1.79244	1.41541
	-0.027027	-0.103693	0.0467005	0.328502				16.125	14.2143	14.3478	13.0345				15.4286	18.3333	19.3333	21.4348				43.8182	74.4286	38.5294	54.4167				19.52	12.2759	19.45	16.6				2.07075	2.01612	1.94039	1.57763				1.48311	1.87307	1.73341	1.57508
	0.047486	-0.221649	-0.374763	0.423797				10.4	21.7143	24.9474	12.3158				14.7692	21.75	15	18.72				25.5	27.875	41.4286	20.2381				21.6667	17.4545	15.9333	54.2727				2.2429	1.67216	1.54255	1.30884				2.09173	2.1517	1.9458	1.77069
	-0.066879	0.353535	0.0856237	0.61015				26.3333	18.2632	18	22.7059				6.16667	13.4667	22.7333	173.5				24.8636	26.6	27.0526	71.2222				22.4375	37.1111	40.4615	78				1.67644	1.32014	1.73122	1.59646				2.23092	1.88242	1.64224	1.93382
	0.212581	0.0237826	0.0105871	0.230769				13.1667	8.4	14.3793	33.1538				39.4	20.9444	14.5517	51.8182				19.1	31.6667	23.037	47.6154				19.56	35.1333	42.8333	41.5714				1.85503	1.8161	1.54613	1.41246				2.32065	1.95745	1.85358	1.14913
	-0.0270728	-0.263226	0.155194	0.103093				11.7059	12.9091	12.4167	30.75				60.4	23.5	14.4737	36.4545				23.0588	27.0625	25.05	24.087				20.5652	20.1579	27.1818	46.8333				2.34772	2.11136	1.54142	1.72763				2.33068	2.11573	2.0417	1.86048
	-0.0499325	-0.138446	0.0140086	0.144092				14.9167	18.25	32.8571	16.2632				22.5	12.64	23.5714	32.7143				20.0714	25.5263	77.5556	42.1333				53.6667	21.96	28	16				2.33796	1.90992	2.98518	2.38902				3.01569	3.44064	2.48914	2.34266
		-0.0342742	-0.194175	-0.205821						28.625	10.5556				27.0667	24.5	22.8889	24.9412						43.2222	25.1875				29.3	70.75	22.9167	17.8947						1.89288	1.9612				1.95017	1.35045	2.35053	2.43401
		-0.0465839	-0.13301	-0.0371867						36.3571	25.1111				27.0714	23.5625	57.8	32.25						28.9444	44.1				25.5217	20.1481	47.0714	42.1875						1.82094	1.70134				1.69463	1.91411	2.18043	2.40697
		-0.113232	0.160471	0.115108						48.1	34.2222				17.375	15.3684	48.6364	55.4545						41.4667	55.3333						19.2333	45						1.77217	1.68965				1.91181	2.03522	2.84645	1.66131
			-0.057168	0.227083						21.85	14.2857						24.4737	58						63.6364	67.2						24.75	24.9167						2.40122	2.17886						1.84117	1.64986
			-0.223131	0.739599						15.6842	13.7692						13.5833	44.4286						20.6667	20.25						22.0909	72.4286						2.46184	1.91344						1.77406	1.66018
			0.0644139	0.147274						21.75	21						141.25	354						29.95	40.6875						41.5	140.4						1.72359	1.77104						1.88234	2.00093
			-0.0543278	0.352248						53.2222	34.6667						25.1538	79.75						27.5909	26.6842						25.2917	36.7647						1.65572	1.856						1.82861	1.8868
			-0.120579	0.14359						33	18.5769						41.7273	136.25						34.2105	38.1875						15.6364	30						1.89164	1.75241						1.95051	1.9214
			0.0410959	0.00881834						18.6957	28.8824						18.76	56.6364						32.8889	20.4643						44.3333	27.4211						1.80081	1.59598						1.96615	1.63306
			-0.178947	0.338205						24.5263	21						18.8667	137.8						25.1739	26.1						67.5	118.6						1.56355	1.66985						1.93968	2.5143
			-0.14657	-0.0936						34.25	27.25						51.0833	71						29	23.5238						49	48.9231						1.91636	1.84687						2.44171	3.13207
			-0.0886999	0.404639						16	13.619						15.4706	37.8462						39.3571	16.5714						22.3043	27.1818						1.19983	1.77025						2.02161	1.83185
			0.0196078	0.560453						10.8667	13.2308						23.7647	68.7						17.7742	22.24						14.4444	32.4706						2.3679	2.00305						2.4759	2.06981
			0.0863874							25.6667	14.4													41.4545	23.5													2.04367	1.76858
			0.0574827							29.0667	25.2941													35.8125	70.7778													1.53351	1.82154

## Sheet: Fig S5
	Figure S5C
	Empty-AD; 23E10-DBD>UAS-CsChrimson veh	Empty-AD; 23E10-DBD>UAS-CsChrimson ret	VT020742-AD; 23E10-DBD>UAS-CsChrimson veh	VT020742-AD; 23E10-DBD>UAS-CsChrimson ret	Empty-AD; 23E10-DBD>UAS-CsChrimson, 30A08-LexA>LexAop2KZip+ veh	Empty-AD; 23E10-DBD>UAS-CsChrimson, 30A08-LexA>LexAop2KZip+ ret	VT020742-AD; 23E10-DBD>UAS-CsChrimson, 30A08-LexA>LexAop2KZip+ veh	VT020742-AD; 23E10-DBD>UAS-CsChrimson, 30A08-LexA>LexAop2KZip+ ret
	0.180328	-0.189873	0.164491	1.88315	0.0247748	0.0780399	0.0364907	0.388727
	0.434932	0.0140187	0.124854	1.10502	0.0377143	0.206861	-0.00167645	0.165965
	0.115942	0.814655	0.0201511	1.098	-0.151631	0.126923	0.146914	0.59625
	0.0394737	-0.115646	0.200999	1.02425	0.366255	0.0890173	0.0791583	0.331157
	-0.458092	-0.080207	0.181141	2.38821	0.0302326	0.129296	0.136245	0.563867
	-0.0238095	-0.212451	-0.0736961	0.939394	0.13728	0.0716763	0.398922	0.58674
	-0.0438312	-0.157303	0.00447427	0.744063	0.233146	-0.111228	0.232162	0.501703
	-0.209861	-0.31413	0.0241379	0.839674	0.509901	0.0194884	0.231992	1.02522
	0.11973	-0.290123	0.2627	0.160293	0.0171642	0.121406	0.141755	0.176309
	-0.0161427	-0.0222046	0.114719	0.688029	0.148077	0.36	-0.0736961	0.565116
	-0.0584862	0.00790861	0.189836	1.02446	0.0236686	-0.0780303	-0.122434	0.646572
	-0.106015	-0.10848	-0.147287	0.672794	-0.0179641	-0.0445581	-0.0201529	0.657534
	-0.0362473	0.0167038	-0.124737	1.06303	0.0543689	0.0247321	-0.101376	0.255102
	-0.158423	-0.0715596	-0.0070922	0.947183	-0.0562701	-0.0774487	-0.330871	0.0459683
	-0.116761	-0.157216	-0.037948	0.739377	0.0690994	-0.0303757	-0.0634802	0.0537879
	-0.191375	-0.249474	-0.0611028	-0.108947	0.204739	-0.0504475	-0.292899	-0.442922
	-0.15407	-0.194556	-0.0434468	0.0500736	-0.266219	-0.0287892	-0.173062	0.0752521
	-0.0283688	-0.10148	-0.3835	0.316618	-0.0364501	0.06		0.22028
	-0.405914	-0.146146	-0.0755725	0.0509745	-0.0126683	0.0143655		0.236411
	-0.0439648	-0.175407	-0.111408	-0.0566449	0.0288231	-0.042042		-0.0757576
	-0.00481348	-0.0449438	-0.182196	0.0206847	-0.0498141	-0.0332817		0.0937985
	-0.13686	-0.0510128	-0.0132036	0.220104	-0.0717456	0.0212224
	-0.146078	-0.0711974	-0.045	-0.403023		-0.0162665
	-0.274547	-0.0518359	-0.0723005	0.0711864		-0.00587803
	0.0181452		-0.177914	-0.10091		0.209854
	0.211828		-0.0499266	0.0471557		-0.0336012
	-0.0674342		-0.0243542	-0.112457
				0.0702028
				0.0551302
				-0.0471356
				0.00443787

## Sheet: Fig S6
	Figure S6A											Figure S6B														Figure S6C											Figure S6D											Figure S6E
	Empty-AD; 23E10-DBD>UAS-CsChrimson ret OFF	Empty-AD; 23E10-DBD>UAS-CsChrimson ret ON	VT020742-AD; 23E10-DBD>UAS-CsChrimson ret OFF	VT020742-AD; 23E10-DBD>UAS-CsChrimson ret ON	30A08-AD; 23E10-DBD>UAS-CsChrimson ret OFF	30A08-AD; 23E10-DBD>UAS-CsChrimson ret ON	VT013602-AD; 23E10-DBD>UAS-CsChrimson ret OFF	VT013602-AD; 23E10-DBD>UAS-CsChrimson ret ON				Empty-AD; 23E10-DBD>UAS-CsChrimson ret OFF	Empty-AD; 23E10-DBD>UAS-CsChrimson ret ON	VT020742-AD; 23E10-DBD>UAS-CsChrimson ret OFF	VT020742-AD; 23E10-DBD>UAS-CsChrimson ret ON	30A08-AD; 23E10-DBD>UAS-CsChrimson ret OFF	30A08-AD; 23E10-DBD>UAS-CsChrimson ret ON	VT013602-AD; 23E10-DBD>UAS-CsChrimson ret OFF	VT013602-AD; 23E10-DBD>UAS-CsChrimson ret ON							Empty-AD; 23E10-DBD>UAS-CsChrimson veh	Empty-AD; 23E10-DBD>UAS-CsChrimson ret	VT020742-AD; 23E10-DBD>UAS-CsChrimson veh	VT020742-AD; 23E10-DBD>UAS-CsChrimson ret	30A08-AD; 23E10-DBD>UAS-CsChrimson veh	30A08-AD; 23E10-DBD>UAS-CsChrimson ret	VT013602-AD; 23E10-DBD>UAS-CsChrimson veh	VT013602-AD; 23E10-DBD>UAS-CsChrimson ret				Empty-AD; 23E10-DBD>UAS-CsChrimson ret OFF	Empty-AD; 23E10-DBD>UAS-CsChrimson ret ON	VT020742-AD; 23E10-DBD>UAS-CsChrimson ret OFF	VT020742-AD; 23E10-DBD>UAS-CsChrimson ret ON	30A08-AD; 23E10-DBD>UAS-CsChrimson ret OFF	30A08-AD; 23E10-DBD>UAS-CsChrimson ret ON	VT013602-AD; 23E10-DBD>UAS-CsChrimson ret OFF	VT013602-AD; 23E10-DBD>UAS-CsChrimson ret ON				Empty-AD; 23E10-DBD>UAS-CsChrimson ret OFF	Empty-AD; 23E10-DBD>UAS-CsChrimson ret ON
	13.75	17.875	11.8667	11.1714	12.4483	15.2727	13.9091	176.25				17.5357	8.8	36	47.0714	16.2812	12.619	39.5714	87.25							0.0950704	-0.119904	0.216282	0.163755	0.139328	0.107692	-0.0987415	0.545703				2.2969	1.95572	1.77235	1.52179	1.27572	1.26922	1.56486	1.36379				31	18.4286
	14	15.3846	8.70833	37.1667	16.2069	17.2903	14	24.5263				25.3043	13.4737	14.2368	88.375	55.5	42.5	12.0882	16.1667							-0.105042	0.00866337	0.134372	0.173134	0.0824742	0.0420394	0.0981308	1.31413				1.78537	1.8203	1.54467	1.73566	1.42625	2.34773	1.40712	2.47683				25.0769	38.6
	8.85714	20.5714	14.4783	52.0769	7.85	10.2273	14.3478	62.8				24.6923	60.1818	22.4583	70	10.087	8.14286	18.2667	31.65							-0.0123566	-0.264957	-0.269347	0.264305	-0.0119266	-0.109321	0.0700758	0.691574				1.69073	1.74516	2.1635	2.63611	1.56007	1.44478	1.63291	1.73681				26.25	21.3846
	24.55	30.0625	8	49.2857	8.90476	9.19355	10.4091	174.25				27.1818	14.7419	29.4545	357.5	18.2857	27.5	17	56.75							0.00847458	0.0338624	0.791277	0.174098	0.127212	0.02897	-0.0501446	0.521574				1.61365	1.97376	1.75839	1.46713	1.91861	2.07358	1.9194	1.86319				31.4615	33.1538
	41.2222	14.5556	9.58621	12.2105	12.6389	11.5	6.25	234.667				25.6471	11.9	14.8182	178.5	29.4091	12.0909	64.6	100							0	0.143939	-0.0546256	0.431472	0.193656	-0.0419708	-0.0227808	1.75057				1.32453	1.28024	1.5993	2.29487	1.39074	1.38374	1.37528	1.86004				14.3103	19.8519
	6.42857	15.4286	12.6053	36.2105	6.42857	8.54545	35.0909	111.5				16.2593	11.5	36	42.9375	18.56	19.1875	20.7143	97.8571							0.247723	0.105505	-0.239779	0.487621	0.0353144	-0.00431779	0.0768581	0.344147				1.67734	1.59515	1.84742	1.61556	1.57372	1.35498	1.48608	1.55116				13	24.1875
	37.8182	38.4667	12.1714	12.8387	9.93939	7.53125	29.1538	236.667				25.12	74.4444	24.7083	38.9412	41.75	27.5417	33.2222	235							-0.00923077	-0.347943	-0.100396	0.177638	0.135722	0.690476	-0.00839748	0.367261				1.64724	1.58234	1.86972	1.60926	1.1387	1.39132	1.68097	1.61394				51.2727	16.7368
	14.6061	16.5517	5.93333	17.871	10.4286	13.931	18.4333	20.1786				19.2667	13.7778	15.6	22.1429	17	19.6333	19.5938	19.0345							0.258065	0.185096	0.093401	-0.141935	0.0326721	0.038817	-0.00628931	1.79953				1.73066	2.05483	2.25313	1.08934	1.26165	1.48726	2.0368	2.2732				14.75	18.5
	12.0909	20.9333	10.9444	8	7.55556	10.36	6.5	46.2308				17.0938	15.75	12.1622	13.2059	16.2667	8.8913	35.1111	89.7143							0.0250855	0.0915935	-0.0893322	-0.138932	0.147643	0.397418	-0.071701	0.781654				1.78618	1.75109	1.91425	1.42458	1.38586	1.3669	1.36737	1.54156				24.25	19.6842
	11	23.5882	14.5263	24.2273	10.5357	14.8889	13.6538	30.9375				14.5	10.4333	36.5	39.8824	23.64	19.6897	26.3043	25.1739							0.152068	0.0400972	0.0857449	0.153455	0.0142712	0.0942029	-0.0422993	0.210854				2.00214	2.38649	2.42831	1.52562	1.26171	1.23104	1.51985	1.72609				29.875	13.9545
	15.0882	14.5294	9.85	8.41667	7.94737	16.72	27.4545	87.375				34.3333	23.8571	14.8919	14.0488	21.1786	19	99.5714	141.8							-0.00687285	0.0152439	-0.0109489	0.211556	0.454064	-0.0582418	-0.0310559	0.818328				1.45448	1.53249	1.2153	1.46228	1.50106	1.43518	1.58054	1.94336				14.4615	18
	13.6957	16.6	7.85714	14	11.4054	12.1944	11.5714	350				14.8158	17.1212	8.62069	21.1923	20.1765	10.2353	17.381	154.75							0.099455	0.0729064	0.103175	0.418033	0.357746	0.00940734	-0.0919149	0.869919				2.24676	2.30514	1.36688	1.58379	1.94441	1.95605	1.98831	2.37035				29.7857	26.8824
	18.4667	21.2	15.4286	42.5	31.9412	12.76	12.2308	84.125				20.8621	15.2812	28.3913	140	31.8421	11.9032	21.56	19.3793							0.0817972	0.110022	-0.30068	0.295015	0.372907	0.141039	0.37963	-0.0393627				2.1337	1.68391	1.42218	1.52029	1.5415	1.86284	2.05775	1.18065				14	23.45
	9.63158	20.9474	8.11111	8.25	9.875	16.1818	10.3571	26.5				19.4828	21.2963	13.9394	10.3939	17.2069	18.7692	28.4762	51.2308							0.398482	-0.0502283	0.0451064	0.0938144	0.0431125	0.152334	-0.0477099	0.0865801				1.91563	1.47989	1.64604	1.64144	1.42536	1.88379	1.96329	1.38194				6	6.83333
	8.33333	15.0588	16.16	134.2	27.2632	29.8889	8.57447	67.3				12.7619	39.1875	86.5	175.75	15.4444	13.1935	40	142							0.0807062	-0.11323	-0.0660248	0.459091	0.0592841	0.204156	-0.00939368	0.0654378				2.15471	1.83961	1.63148	1.37826	2.03159	1.71577	1.56603	1.4691				13.5	35
			13	28.5217	37.3846	31.9333	9.7	33						13.7436	38.7059	24.7083	20.5926	18.2857	62.3636							0.0690449	-0.117752	0.332685	0.0950951	0.124691	0.112654	0.137168	0.397616				1.16926	1.06049	1.94114	1.22987	2.32488	1.87175	1.47602	1.66652				17.2759	14.4848
			11.3478	27.7083	18.9048	28.875	10.1143	21.4231						19.8667	11.0227	14.2	37.2	23.6538	52							0.0507099	-0.00610376	-0.0892421	0.516402	0.292086	-0.0229746	0.105544	0.319388				1.53385	1.88589	1.35924	2.75	1.30192	1.41882	1.99631	1.88999				44.7778	53.25
			24.0385	29.2381	9.625	8.26316	14.0714	22.6923						25.3077	32.6667	18.6774	29.2857	47.0769	117.833							0.0756579	-0.0163599	0.181703	2.79032	0.050152	0.170854	-0.32797	0.370286				1.67046	1.69708	1.11066	2.39827	1.73538	1.71494	1.65641	1.90862				32.8462	31.1667
			14.56	28.7059	11.4211	22.625	14.32	11.0833						14.3889	18.3871	21.6897	36.7059	27.5909	19.7								0.0448143	0.0792181	2.96181	0.0385027	0.0384123	0.0626609	0.464052				2.37043	2.95027	1.27687	1.67562	1.48513	1.41501	1.94878	1.69306				43	131.667
			9.4	9.25	17.2632	61.8889	8.7037	5.83333						16.7273	22.1724	19.8462	32.875	35.9412	18.3								-0.00431035	0.0895669	0.867164	0.112808	-0.110706	-0.0502618	0.189931				0.866842	1.16472	1.41917	1.62005	1.72918	1.49975	1.50342	1.36069				13.2286	10.439
			11.2857	9	16	20.9259	34.2941	17.25						13.6316	10.7568	21.04	40.375	43.7333	63.2727								0.301181	0.106691	3.48232	0.0210305	0.0724876	0.028749	0.28222				1.63471	1.94073	1.07548	2.05686	2.00722	2.20147	1.62334	1.71997				7.4	10.5
			6.84615	10.8182	15.2857	18.875	10.9375	13.1389						31.2381	33.7	27.2174	44.4615	46.4615	67									-0.18626	0.150843	0.0605128	-0.0437788	0.0697674	0.147503						1.33492	1.61188	1.68798	1.27133	1.42074	1.16808
			21.3704	21.4	8.26667	6.58824	18.5833	7.52381						21.0667	27	14.7037	9.21739	239.333	118.333									0.0459433	1.25341	-0.00621891	0.0682261	0.033871	0.00547445						1.09346	1.30409	1.60641	1.72147	2.04184	1.91434
			7.82353	9.14286	15.3636	12.9091	16.3333	36.125						19.9333	17.3235	20.1034	18.0625	63.5455	169.75									0.0979463	1.50642	0.149792	0.117476	0.0133983	0.498954						1.63773	2.21178	1.1771	1.38592	1.53789	1.6
			6.22222	7.38462	7.81481	11.25	9.29032	20.0357						14.6452	15.7037	15.6667	18.25	46.0667	141									0.0605381	1.19081	0.0173913	0.0469484	-0.0374904	0.383897						1.1305	1.15247	2.2278	2.06713	1.32266	1.38282
			7.85714	9.86047	9.57895	19.4783	10.0286	14.1875						21.1379	20.5	15.6207	11.8889	13.8919	38.9375									-0.177289	1.60521	0.0164706	-0.282854	0.327945	0.386252						1.24632	1.97833	2.05753	2.26151	1.42694	1.48036
					14.9583	24.6522	9	10.4444								19.2069	33.2632	7.58974	10.6977									-0.028169	0.727145	0.252196	0.401565	-0.131285	0.386783						1.40869	1.63439	2.12703	1.90854	1.40746	1.76667
					8.29412	14.0625	7.7	5.9								26.9091	19.5455	10.1	15.3929									0.132906	0.310876	-0.106436		0.127139	10.9917						1.3698	1.44699			1.33404	1
					11.7647	14.1667	9.44828	13.5152								23.9583	33.0667	30.2381	63.3636									-0.151295	0.62249			0.416914	0.225118						1.37983	2.07416			1.23028	1.17791
					30.1333	45	7.05882	8.52941								23.8261	36.8333	11.36	11.04									0.103586	1.195			0.00640341	1.47312						1.35358	1.61316			1.50343	1.52684
					8.30769	7.52381	11.3571	10.8621								9.96296	14.5	11.3421	17.9355									0.00826446	0.512456			0.369369	0.678571						1.36512	1.13822			1.25842	1.5101
					9.96	9.77419	7.77273	28.05								15.4571	15.9565	23.8889	47.0714									0.0209372	0.319345				1.94749						1.0165	1.55167			1.8116	2.3384
					20.9444	18.2105	8.40909	6.59091								16.0938	17.8	11.5778	16.6774										0.472163				1.56041						1.49364	1.6631			1.2074	1.37914
							8.56522	9.63636										27.2917	34.0556										0.198536				1.47963						1.50554	2.6629			1.38537	1.54945
																													0.442809				1.34338						2.11257	1.32355			1.44781	2.08791
																													0.49434				0.978691						1.25117	1.65475			1.39723	1.48885
																													0.657643										1.10126	1.1684
																													0.371859										1.5093	1.46536
																													1.43068										1.19124	2.27587
																													0.478534										1.13908	3.16917
[truncated: 14 more columns]

[truncated: 9 more sheets: Fig S7, Fig S8, Fig S9, Fig S10, Fig S11, Fig S12, Fig S13, Fig S14, Table S1]
